# Supplementary material for: Epitope–Paratope Interaction of a Neutralizing Human Anti-Hepatitis B Virus PreS1 Antibody That Recognizes the Receptor-Binding Motif
Source: Vaccines (Basel). 2021 Jul 7;9(7):754. doi: 10.3390/vaccines9070754 (PMC8310169; doi:10.3390/vaccines9070754)
Supplement: Supplementary file 1 [file vaccines-09-00754-s001.zip]

Archive with 1 entries (1 files):
- vaccines-1262380-supplementary.pdf
